# Supplementary material for: Acute Cold Exposure Cell-Autonomously Reduces mTORC1 Signaling and Protein Synthesis Independent of AMPK
Source: Cells. 2025 Dec 30;15(1):65. doi: 10.3390/cells15010065 (PMC12785600; doi:10.3390/cells15010065)
Supplement: Supplementary file 1 [file cells-15-00065-s001.zip]

Archive with 3 entries (3 files):
- SuppFig1.pdf
- SuppFig2.pdf
- SuppFigS3.pdf
